# Supplementary material for: Identifying CDCA4 as a Radiotherapy Resistance-Associated Gene in Colorectal Cancer by an Integrated Bioinformatics Analysis Approach
Source: Genes (Basel). 2025 Jun 9;16(6):696. doi: 10.3390/genes16060696 (PMC12193651; doi:10.3390/genes16060696)
Supplement: Supplementary file 1 [file genes-16-00696-s001.zip › Supplementary table.xlsx]

## Sheet: TableS1
Clinical information
Patient ID	Gender	Age	TRG (Tumor Regression Grade)	Assessment	Neoplasms histologic type	Number of neoadjuvant radiotherapy	synchronous chemotherapy	chemotherapy regimen	operation	recurrence (0=No, 1=Yes)	status（0=alive，1=death）	Diagnosis time	Operation time
2136927	F	52	3	PD (progressive disease)	Adenocarcinoma	25	Yes	xeloda	AR	0	0	2021-08-31	2021-12-16
2155320	M	52	3	PD (progressive disease)	Adenocarcinoma	25	Yes	capecitabine	AR	0	0	2021-12-23	2022-05-04
1949387	M	63	3	PD (progressive disease)	Adenocarcinoma	25	Yes	capecitabine	AR	0	0	2017-08-23	2017-11-21
2210958	F	43	2	SD (disease stabilization)	Adenocarcinoma	25	Yes	capecitabine	AR	0	0	2021-12-07	2022-03-28
2135874	M	65	2	SD (disease stabilization)	Adenocarcinoma	25	Yes	capecitabine	AR	0	0	2021-08-19	2021-12-24
2146540	M	62	2	SD (disease stabilization)	Adenocarcinoma	25	Yes	capecitabine	AR	0	0	2021-11-04	2022-02-22
1813763	M	67	1	PR (partial response)	signet-ring cell carcinoma	25	Yes	capecitabine	AR	1	1	2018-07-09	2018-10-07
1921517	M	70	1	PR (partial response)	Adenocarcinoma	25	Yes	capecitabine	AR	0	0	2019-06-25	2019-09-23
1913036	F	65	1	PR (partial response)	Adenocarcinoma	25	Yes	capecitabine	AR	0	0	2019-04-25	2019-07-24
2133823	F	42	0	CR (complete response)	Adenocarcinoma	25	Yes	capecitabine	low anterior resection	0	0	2021-06-01	2021-11-26
1905943	M	75	0	CR (complete response)	Adenocarcinoma	25	Yes	capecitabine	/	0	0	2019-02-18	/
2153564	M	43	0	CR (complete response)	Adenocarcinoma	25	Yes	capecitabine	AR	0	0	2021-12-12	2022-03-25

## Sheet: TableS2
Patient ID	Average depth		[Target] Coverage (>0x)	[Target] Fraction Region covered > 0x
2136927	68.42		0.5394	0.8399
2155320	51.75		0.5324	0.8397
1949387	55.68		0.5287	0.8377
2210958	65.65		0.5324	0.8404
2135874	59.67		0.5377	0.8471
2146540	56.99		0.5216	0.8453
1813763	93.42		0.5331	0.8473
1921517	73.45		0.5324	0.8459
1913036	40.23		0.5151	0.8435
2133823	199.25		0.5658	0.8556
1905943	52.48		0.5217	0.8378
2153564	70.09		0.5298	0.84
